# Supplementary material for: Evolution of Cherries (Prunus Subgenus Cerasus) Based on Chloroplast Genomes
Source: Int J Mol Sci. 2023 Oct 26;24(21):15612. doi: 10.3390/ijms242115612 (PMC10650623; doi:10.3390/ijms242115612)
Supplement: Supplementary file 1 [file ijms-24-15612-s001.zip]

Archive with 21 entries (21 files):
- Figure S1.pdf
- Figure S2.pdf
- Figure S3.pdf
- Figure S4.pdf
- Figure S5.pdf
- Table S1.xlsx
- Table S10.xlsx
- Table S11.xlsx
- Table S12.xlsx
- Table S13.xlsx
- Table S14.xlsx
- Table S15.xlsx
- Table S16.xlsx
- Table S2.xlsx
- Table S3.xlsx
- Table S4.xlsx
- Table S5.xlsx
- Table S6.xlsx
- Table S7.xlsx
- Table S8.xlsx
- Table S9.xlsx
