# Supplementary material for: Evolution of Cherries (Prunus Subgenus Cerasus) Based on Chloroplast Genomes
Source: Int J Mol Sci. 2023 Oct 26;24(21):15612. doi: 10.3390/ijms242115612 (PMC10650623; doi:10.3390/ijms242115612)
Supplement: Supplementary file 1 [file ijms-24-15612-s001.zip › Table S1.xlsx]

## Sheet: Sheet1
Table S1. List of samples and their vouchers in this study.
Subgenus	Code	Species	Source	Locality		GenBank ID
				Latitude	Longitude
Cerasus	BOP024205	P. mahaleb	Tbilisi, Georgia	41.6979	44.828	OR687382
Cerasus	JDY0440	P. cerasoides	Kunming, Yunnan, China	25.1404	102.737	OR687411
Cerasus	PE1158074	P. mugus	Nujiang, Yunnan, China	27.7446	98.6654	OR687384
Cerasus	BOP024030	P. crataegifolia	Liangshan, Sichuan, China	27.2714	101.437	OR687383
Cerasus	BOP024134	P. trichantha	Shigatse, Tibet, China	28.0966	85.9886	OR687385
Cerasus	BOP003062	P. trichostoma	Leshan, Sichuan, China	29.571	103.348	OR687412
Cerasus	BOP016576	P. maximowiczii	Harbin, Heilongjiang, China	45.7017	126.646	OR687387
Cerasus	BOP024216	P. pensylvanica	Kane, Pennsylvania, US	41.634	-77.1806	OR687388
Cerasus	BOP024192	P. emarginata	Washington, US	38.957	-76.9532	OR687386
Cerasus	BOP204473	P. pendula f. ascendens	Wuhan, Hubei, China	35.6581	139.741	OR687415
Cerasus	JDY0655	P. taiwaniana	Taichung, Taiwan, China	24.2494	121.096	OR687392
Cerasus	BOP010112	P. subhirtella var. pendula	Beijing, China	39.9898	116.21	OR687416
Cerasus	BOP002623	P. yedoensis	Changsha, Hunan, China	28.1064	113.029	OR687417
Cerasus	JDYY60	P. itosakura	Yamanashi, Honshu, Japan	35.7791	138.428	OR687391
Cerasus	BOP024047	P. dolichadenia	Yuncheng, Shanxi, China	35.3767	111.921	OR687413
Cerasus	BOP204101	P. serrula	Ngawa, Sichuan, China	31.9058	102.206	OR687390
Cerasus	PE00798007	P. pleiocerasus	Ngawa, Sichuan, China	33.1605	103.91	OR687414
Cerasus	BOP024022	P. conadenia	Longnan, Gansu, China	32.9766	105.867	OR687389
Cerasus	PE01682051	P. fruticosa	Borussia, Bulgaria	42.7203	23.0489	OR687393
Cerasus	BOP002693	P. avium	Nanjiang, Jiangsu, China	32.0737	118.788	OR687418
Cerasus	BOP024116	P. setulosa	Gannan, Gansu, China	33.4325	104.391	OR687394
Cerasus	JDYY35	P. setulosa	Shanghai, China	31.077	121.179	OR687419
Cerasus	BOP002873	P. glabra	Shaoyang, Hunan, China	26.437	110.852	OR687396
Cerasus	BOP024058	P. henryi	Liangshan, Sichuan, China	27.6404	101.666	OR687420
Cerasus	BOP002584	P. caudata	Kunming, Yunnan, China	25.1404	102.737	OR687395
Cerasus	BOP029003	P. pseudocerasus	Changsha, Hunan, China	28.1064	113.029	OR687421
Cerasus	JDYY63	P. duclouxii	Kunming, Yunnan, China	25.1404	102.737	ON186529
Cerasus	PE01438588	P. yunnanensis	Chuxiong, Yunnan, China	25.036	101.544	OR687422
Cerasus	BOP024091	P. pusilliflora	Diqing, Yunnan, China	27.7785	99.0323	OR687397
Cerasus	JDY0004	P. conradinae	Wenzhou, Zhejiang, China	28.3706	121.099	OR687423
Cerasus	BOP024119	P. stipulacea	Longnan, Gansu, China	32.9022	104.588	OR687424
Cerasus	BOP024074	P. patentipila	Yaan, Sichuan, China	29.8754	102.273	OR687398
Cerasus	BOP002613	P. polytricha	Changsha, Hunan, China	28.1347	112.988	OR687399
Cerasus	JDY0034	P. schneideriana	Ningbo, Zhejiang, China	29.8198	121.543	OR687426
Cerasus	JDY0132	P. discoidea	Hangzhou, Zhejiang, China	29.6044	119.587	OR687425
Cerasus	BOP002710	P. sargentii	Beijing, China	35.6581	139.741	OR687432
Cerasus	JDY0059	P. dielsiana	Hangzhou, Zhejiang, China	30.2026	119.486	OR687402
Cerasus	JDY0657	P. campanulata	New Taipei, Taiwan, China	25.1853	121.664	OR687400
Cerasus	JDY0651	P. campanulata	Nanping, Fujian, China	27.3435	117.487	OR687427
Cerasus	JDY0494	P. campanulata	Nanping, Fujian, China	27.3348	118.115	OR687401
Cerasus	BOP024168	P. takasagomontana	Taoyuan, Taiwan, China	24.9828	121.214	OR687406
Cerasus	JDY0654	P. transarisanensis	Nantou, Taiwan, China	23.9196	120.67	OR687433
Cerasus	JDY0656	P. matuurai	Yilan, Taiwan, China	24.7597	121.754	OR687403
Cerasus	JDY0179	P. speciosa	Wuhan, Hubei, China	35.6581	139.741	OR687405
Cerasus	JDY0247	P. jamasakura	Wuhan, Hubei, China	35.6581	139.741	OR687430
Cerasus	BOP024073	P. nipponica	Aomori, Honshu, Japan	40.8209	140.751	OR687404
Cerasus	PE01638823	P. apetala	Aomori, Honshu, Japan	40.7151	140.805	OR687428
Cerasus	JDY0253	P. incisa	Wuhan, Hubei, China	35.6581	139.741	OR687429
Cerasus	JDYY61	P. leveilleana	Nagano, Honshu, Japan	36.6371	138.213	OR687431
Cerasus	BOP024150	P. leveilleana	Nagano, Honshu, Japan	36.6186	138.216	OR687407
Prunus	PE01638803	P. erythrocarpa	Saint Petersburg, Russia	59.9329	30.3101	OR687409
Prunus	BOP016971	P. tianshanica	Urumqi,Xinjiang Uygur Autonomous Region, China	43.8891	87.5528	OR687410
Prunus	BOP002868	P. salicina	Lanzhou, Gansu, China	35.7766	104.054	OR687408
Padus	PE01236918	P. maackii	Chengde, Hebei, China	42.3187	117.487	ON186527
Padus		P. brachypoda	NCBI			MK911764
Padus		P. padus	NCBI			KP760072
Prunus		P. persica	NCBI			HQ336405
Prunus		P. dulcis	NCBI			NC034696
Prunus		P. tomentosa	NCBI			NC036394
Prunus		P. mume	NCBI			NC023798
Prunus		P. armeniaca	NCBI			MH700954
Prunus		P. humilis	NCBI			MF405921
Cerasus		P. mahaleb	NCBI			MW477435
Cerasus		P. cerasoides	NCBI			MF621234
Cerasus		P. rufa	NCBI			MN648456
Cerasus		P. pensylvanica	NCBI			MN427872
Cerasus		P. emarginata	NCBI			MN389436
Cerasus		P. yedoensis	NCBI			KP760070
Cerasus		P. subhirtella var. subhirtella	NCBI			KP760075
Cerasus		P. subhirtella	NCBI			MN695296
Cerasus		P. tatsienensis	NCBI			MT576898
Cerasus		P. dolichadenia	NCBI			MT576929
Cerasus		P. szechuanica	NCBI			MT576934
Cerasus		P. pleiocerasus	NCBI			MT576847
Cerasus		P. discadenia	NCBI			MK905683
Cerasus		P. cerasus	NCBI			MT576894
Cerasus		P. avium	NCBI			MT576923
Cerasus		P. setulosa	NCBI			MZ336101
Cerasus		P. scopulorum	NCBI			MT576889
Cerasus		P. clarofolia	NCBI			NC066415
Cerasus		P. takesimensis	NCBI			MG754959
Cerasus		P. kumanoensis	NCBI			MN245147
Cerasus		P. sargentii	NCBI			MW392082
Cerasus		P. serrulata	NCBI			MT576902
Cerasus		P. serrulata var. lannesiana	NCBI			MT576877
Cerasus		P. dielsiana	NCBI			MN537436
Cerasus		P. matuurai	NCBI			MK239267
Malus		Malus domestica	NCBI			MH595623
Malus		Malus micromalus	NCBI			MF062434
Spiraea		Spiraea martini	NCBI			KY419987
