# Supplementary material for: Evolution of Cherries (Prunus Subgenus Cerasus) Based on Chloroplast Genomes
Source: Int J Mol Sci. 2023 Oct 26;24(21):15612. doi: 10.3390/ijms242115612 (PMC10650623; doi:10.3390/ijms242115612)
Supplement: Supplementary file 1 [file ijms-24-15612-s001.zip › Table S10.xlsx]

## Sheet: Sheet1
Table S10. The count of base changes of SNP mutations.
Base	A	C	G	T
A	0	336	572	389
C	572	0	92	659
G	670	103	0	621
T	431	633	346	0
