# Supplementary material for: Evolution of Cherries (Prunus Subgenus Cerasus) Based on Chloroplast Genomes
Source: Int J Mol Sci. 2023 Oct 26;24(21):15612. doi: 10.3390/ijms242115612 (PMC10650623; doi:10.3390/ijms242115612)
Supplement: Supplementary file 1 [file ijms-24-15612-s001.zip › Table S11.xlsx]

## Sheet: Sheet1
Table S11. Summary of impact and effect of InDel mutations on protein-coding genes of cp genomes.
Gene	Impact level				Effect type
	High	Low	Moderate	Modifier	Conservative inframe deletion	Conservative inframe insertion	Disruptive inframe deletion	Disruptive inframe insertion	Downstream gene variant	Frameshift variant	Intron variant	Splice donor variant	Splice region variant	Start lost	Stop gained	Stop lost	Upstream gene variant
accD	1	0	1	205	0	0	0	1	134	1	0	0	1	0	0	1	71
atpA	0	0	0	488	0	0	0	0	348	0	0	0	0	0	0	0	140
atpB	0	0	0	495	0	0	0	0	389	0	0	0	0	0	0	0	106
atpE	0	0	0	449	0	0	0	0	393	0	0	0	0	0	0	0	56
atpF	0	0	0	436	0	0	0	0	297	0	51	0	0	0	0	0	88
atpH	0	0	0	317	0	0	0	0	240	0	0	0	0	0	0	0	77
atpI	0	0	0	207	0	0	0	0	178	0	0	0	0	0	0	0	29
ccsA	2	0	3	376	0	1	2	0	68	2	0	0	1	0	0	1	308
cemA	0	0	1	286	1	0	0	0	150	0	0	0	0	0	0	0	136
clpP	0	0	0	282	0	0	0	0	146	0	83	0	0	0	0	0	53
matK	2	0	5	318	0	3	2	0	54	2	0	0	0	0	0	0	264
ndhA	0	0	0	151	0	0	0	0	73	0	43	0	0	0	0	0	35
ndhB	0	0	0	76	0	0	0	0	44	0	0	0	0	0	0	0	32
ndhC	0	0	0	545	0	0	0	0	220	0	0	0	0	0	0	0	325
ndhD	0	0	0	367	0	0	0	0	274	0	0	0	0	0	0	0	93
ndhE	0	0	0	298	0	0	0	0	212	0	0	0	0	0	0	0	86
ndhF	48	0	6	306	3	5	1	7	32	38	0	0	2	0	17	0	274
ndhG	0	0	0	216	0	0	0	0	122	0	0	0	0	0	0	0	94
ndhH	0	0	0	159	0	0	0	0	93	0	0	0	0	0	0	0	66
ndhI	10	0	5	123	2	1	2	0	59	10	0	0	0	0	0	0	64
ndhJ	0	0	0	582	0	0	0	0	264	0	0	0	0	0	0	0	318
ndhK	1	0	0	565	0	0	0	0	239	1	0	0	0	0	1	0	326
petA	0	0	0	311	0	0	0	0	206	0	0	0	0	0	0	0	105
petB	0	0	0	211	0	0	0	0	80	0	28	0	0	0	0	0	103
petD	0	0	0	208	0	0	0	0	130	0	6	0	0	0	0	0	72
petG	0	0	0	291	0	0	0	0	145	0	0	0	0	0	0	0	146
petL	0	0	0	285	0	0	0	0	143	0	0	0	0	0	0	0	142
petN	0	0	0	278	0	0	0	0	206	0	0	0	0	0	0	0	72
psaA	0	0	0	217	0	0	0	0	69	0	0	0	0	0	0	0	148
psaB	0	0	0	154	0	0	0	0	87	0	0	0	0	0	0	0	67
psaC	0	0	0	325	0	0	0	0	237	0	0	0	0	0	0	0	88
psaI	0	0	0	219	0	0	0	0	112	0	0	0	0	0	0	0	107
psaJ	0	0	0	325	0	0	0	0	164	0	0	0	0	0	0	0	161
psbA	0	0	0	178	0	0	0	0	35	0	0	0	0	0	0	0	143
psbB	0	0	0	205	0	0	0	0	59	0	0	0	0	0	0	0	146
psbC	0	0	0	216	0	0	0	0	69	0	0	0	0	0	0	0	147
psbD	0	0	0	275	0	0	0	0	69	0	0	0	0	0	0	0	206
psbE	0	0	0	268	0	0	0	0	112	0	0	0	0	0	0	0	156
psbF	0	0	0	268	0	0	0	0	115	0	0	0	0	0	0	0	153
psbH	0	0	0	168	0	0	0	0	58	0	0	0	0	0	0	0	110
psbI	0	0	0	480	0	0	0	0	243	0	0	0	0	0	0	0	237
psbJ	1	0	0	296	0	0	0	0	136	1	0	0	1	0	0	0	160
psbK	0	0	0	472	0	0	0	0	250	0	0	0	0	0	0	0	222
psbL	9	0	1	268	0	1	0	0	115	9	0	0	9	0	0	8	153
psbM	1	0	0	277	0	0	0	0	143	1	0	0	0	0	1	0	134
psbN	0	0	0	165	0	0	0	0	113	0	0	0	0	0	0	0	52
psbT	0	0	0	165	0	0	0	0	53	0	0	0	0	0	0	0	112
psbZ	0	0	0	141	0	0	0	0	33	0	0	0	0	0	0	0	108
rbcL	4	0	2	459	1	0	0	1	133	4	0	0	4	0	0	3	326
rpl14	0	0	0	158	0	0	0	0	40	0	0	0	0	0	0	0	118
rpl16	0	0	0	160	0	0	0	0	80	0	47	0	0	0	0	0	33
rpl2	3	0	1	146	0	1	0	0	131	3	2	0	0	0	0	0	13
rpl20	0	0	0	298	0	0	0	0	183	0	0	0	0	0	0	0	115
rpl22	1	0	0	136	0	0	0	0	121	1	0	0	0	0	1	0	15
rpl23	0	0	0	133	0	0	0	0	120	0	0	0	0	0	0	0	13
rpl32	0	0	0	348	0	0	0	0	212	0	0	0	0	0	0	0	136
rpl33	0	0	0	330	0	0	0	0	124	0	0	0	0	0	0	0	206
rpl36	0	0	0	183	0	0	0	0	56	0	0	0	0	0	0	0	127
rpoA	0	0	0	181	0	0	0	0	59	0	0	0	0	0	0	0	122
rpoB	1	0	0	210	0	0	0	0	12	1	0	0	0	1	0	0	198
rpoC1	0	0	0	100	0	0	0	0	28	0	10	0	0	0	0	0	62
rpoC2	0	0	2	150	0	1	0	1	139	0	0	0	0	0	0	0	11
rps11	0	0	0	187	0	0	0	0	56	0	0	0	0	0	0	0	131
rps12	1	1	0	1587	0	0	0	0	312	0	1243	1	1	0	0	0	34
rps14	0	0	0	102	0	0	0	0	97	0	0	0	0	0	0	0	5
rps15	0	0	0	155	0	0	0	0	83	0	0	0	0	0	0	0	72
rps16	0	0	2	456	0	2	0	0	123	0	39	0	0	0	0	0	294
rps18	1	0	1	325	0	1	0	0	115	1	0	0	1	0	0	0	210
rps19	1	0	0	137	0	0	0	0	130	1	0	0	0	0	1	0	7
rps2	1	0	0	146	0	0	0	0	118	1	0	0	1	0	0	0	28
rps3	0	0	0	144	0	0	0	0	124	0	0	0	0	0	0	0	20
rps4	0	0	0	338	0	0	0	0	96	0	0	0	0	0	0	0	242
rps7	0	0	0	74	0	0	0	0	44	0	0	0	0	0	0	0	30
rps8	0	0	0	161	0	0	0	0	42	0	0	0	0	0	0	0	119
ycf1	30	0	33	115	9	17	4	3	94	30	0	0	0	0	0	0	21
ycf2	0	0	22	124	4	7	2	9	44	0	0	0	0	0	0	0	80
ycf3	0	0	0	313	0	0	0	0	29	0	38	0	0	0	0	0	246
ycf4	1	0	0	254	0	0	0	0	135	1	0	0	0	0	0	0	119
