# Supplementary material for: Evolution of Cherries (Prunus Subgenus Cerasus) Based on Chloroplast Genomes
Source: Int J Mol Sci. 2023 Oct 26;24(21):15612. doi: 10.3390/ijms242115612 (PMC10650623; doi:10.3390/ijms242115612)
Supplement: Supplementary file 1 [file ijms-24-15612-s001.zip › Table S12.xlsx]

## Sheet: snp_snpEff_genes
Table S12. Summary of impact and effect of SNP mutations on protein-coding genes of cp genomes.
Gene	Impact level				Effect type
	High	Low	Moderate	Modifier	Downstream gene variant	Initiator codon variant	Intron variant	Missense variant	Splice region variant	Stop gained	Stop lost	Stop retained variant	Synonymous variant	Upstream gene variant
accD	0	21	26	464	264	0	0	26	0	0	0	0	21	200
atpA	0	37	9	570	377	0	0	9	0	0	0	0	37	193
atpB	0	24	5	564	338	0	0	5	0	0	0	0	24	226
atpE	0	12	6	528	347	0	0	6	0	0	0	0	12	181
atpF	0	6	4	572	340	0	31	4	0	0	0	0	6	201
atpH	0	1	1	481	274	0	0	1	0	0	0	0	1	207
atpI	0	11	3	390	226	0	0	3	0	0	0	0	11	164
ccsA	0	17	28	621	216	0	0	28	0	0	0	0	17	405
cemA	0	14	12	504	250	0	0	12	0	0	0	0	14	254
clpP	0	10	8	480	259	0	75	8	2	0	0	0	9	147
matK	0	22	55	430	74	0	0	55	0	0	0	0	22	356
ndhA	0	33	16	608	224	0	69	16	1	0	0	0	32	316
ndhB	0	6	2	147	70	0	12	2	0	0	0	0	6	65
ndhC	0	5	2	580	273	0	0	2	0	0	0	0	5	307
ndhD	0	32	17	634	404	0	0	17	0	0	0	0	32	230
ndhE	0	7	2	592	369	0	0	2	1	0	0	1	6	223
ndhF	0	51	61	445	47	0	0	61	0	0	0	0	51	398
ndhG	0	6	7	520	278	0	0	7	0	0	0	0	6	242
ndhH	0	29	10	591	231	0	0	10	0	0	0	0	29	360
ndhI	0	7	9	490	233	0	0	9	0	0	0	0	7	257
ndhJ	0	5	1	610	317	0	0	1	0	0	0	0	5	293
ndhK	0	15	4	602	295	0	0	4	0	0	0	0	15	307
petA	0	15	12	529	291	0	0	12	0	0	0	0	15	238
petB	0	12	2	388	181	0	37	2	0	0	0	0	12	170
petD	0	10	0	381	201	0	34	0	0	0	0	0	10	146
petG	0	1	0	486	243	0	0	0	0	0	0	0	1	243
petL	0	4	2	488	248	1	0	2	0	0	0	0	3	240
petN	0	0	1	545	358	0	0	1	0	0	0	0	0	187
psaA	1	46	6	393	155	0	0	6	1	1	0	1	45	238
psaB	0	27	3	330	174	0	0	3	0	0	0	0	27	156
psaC	0	4	0	625	389	0	0	0	0	0	0	0	4	236
psaI	0	2	1	461	234	0	0	1	0	0	0	0	2	227
psaJ	1	4	1	484	220	0	0	1	0	1	0	0	4	264
psbA	0	15	1	320	34	0	0	1	0	0	0	0	15	286
psbB	0	27	3	384	173	0	0	3	0	0	0	0	27	211
psbC	0	22	3	410	155	0	0	3	0	0	0	0	22	255
psbD	0	7	1	510	152	0	0	1	0	0	0	0	7	358
psbE	0	5	1	507	232	0	0	1	0	0	0	0	5	275
psbF	0	4	1	497	235	0	0	1	0	0	0	0	4	262
psbH	0	3	2	335	169	0	0	2	0	0	0	0	3	166
psbI	0	0	0	626	282	0	0	0	0	0	0	0	0	344
psbJ	0	3	0	506	251	0	0	0	0	0	0	0	3	255
psbK	0	2	1	623	286	0	0	1	0	0	0	0	2	337
psbL	0	2	1	491	236	0	0	1	0	0	0	0	2	255
psbM	0	3	0	525	287	0	0	0	1	0	0	1	2	238
psbN	0	0	1	350	184	0	0	1	0	0	0	0	0	166
psbT	0	0	0	360	168	0	0	0	0	0	0	0	0	192
psbZ	0	1	0	334	134	0	0	0	0	0	0	0	1	200
rbcL	1	25	23	565	258	0	0	23	2	0	1	1	24	307
rpl14	0	8	2	327	162	0	0	2	0	0	0	0	8	165
rpl16	0	7	4	330	178	0	55	4	0	0	0	0	7	97
rpl2	0	10	4	316	216	0	7	4	0	0	0	0	10	93
rpl20	0	5	7	446	258	0	0	7	0	0	0	0	5	188
rpl22	0	10	5	255	203	0	0	5	0	0	0	0	10	52
rpl23	0	0	4	277	184	0	0	4	0	0	0	0	0	93
rpl32	0	3	1	582	370	0	0	1	0	0	0	0	3	212
rpl33	0	3	5	485	197	0	0	5	0	0	0	0	3	288
rpl36	0	2	0	371	166	0	0	0	0	0	0	0	2	205
rpoA	0	17	14	365	163	0	0	14	0	0	0	0	17	202
rpoB	0	43	24	467	124	0	0	24	0	0	0	0	43	343
rpoC1	0	35	14	355	162	0	21	14	0	0	0	0	35	172
rpoC2	0	45	75	326	201	0	0	75	0	0	0	0	45	125
rps11	0	5	0	381	172	0	0	0	0	0	0	0	5	209
rps12	0	2	0	3269	550	0	2658	0	0	0	0	0	2	61
rps14	0	3	4	288	181	0	0	4	0	0	0	0	3	107
rps15	0	8	7	598	225	0	0	7	0	0	0	0	8	373
rps16	0	3	2	664	268	0	47	2	1	0	0	0	2	350
rps18	0	1	1	494	194	0	0	1	0	0	0	0	1	300
rps19	0	5	1	250	205	0	0	1	0	0	0	0	5	45
rps2	0	10	4	360	188	0	0	4	0	0	0	0	10	172
rps3	0	14	10	270	204	0	0	10	0	0	0	0	14	66
rps4	0	15	5	480	202	0	0	5	0	0	0	0	15	278
rps7	0	0	6	118	65	0	0	6	0	0	0	0	0	53
rps8	0	6	6	348	170	0	0	6	0	0	0	0	6	178
ycf1	3	114	235	282	245	0	0	235	0	3	0	0	114	37
ycf2	0	41	73	227	69	0	0	73	0	0	0	0	41	158
ycf3	0	4	1	489	123	0	55	1	0	0	0	0	4	311
ycf4	0	11	8	478	248	0	0	8	0	0	0	0	11	230
