# Supplementary material for: Evolution of Cherries (Prunus Subgenus Cerasus) Based on Chloroplast Genomes
Source: Int J Mol Sci. 2023 Oct 26;24(21):15612. doi: 10.3390/ijms242115612 (PMC10650623; doi:10.3390/ijms242115612)
Supplement: Supplementary file 1 [file ijms-24-15612-s001.zip › Table S13.xlsx]

## Sheet: Sheet1
Table S13. Characteristics of protein-coding genes in cp genomes of subgenus Cerasus.
Gene	Number of sites	Total number of sites (excluding sites with gaps / missing data)	Conserved sites	Number of variable sites	Total number of mutations	Number of Haplotypes	Haplotype (gene) diversity	Parsimony information sites	Singleton sites	0-fold Degenerate sites	2-fold Degenerate sites	4- fold Degenerate sites	Average number of nucleotide differences	Nucleotide diversity (per site)
accD	1497	1476	1458	18	18	16	0.763	10	8	973	371	147	1.636	0.00111
atpA	1524	1524	1508	16	16	14	0.693	8	8	977	298	247	1.161	0.00076
atpB	1479	1479	1461	18	18	19	0.859	9	9	946	271	259	2.463	0.00167
atpE	402	255	399	3	3	4	0.632	2	1	256	87	58	0.767	0.00301
atpF	1315	1289	1291	23	22	14	0.812	6	17	878	282	142	1.841	0.00143
atpH	246	246	245	1	1	2	0.188	1	0	156	38	51	0.188	0.00076
atpI	744	744	741	3	3	4	0.315	2	1	483	143	118	0.326	0.00044
ccsA	981	969	963	18	18	16	0.59	10	8	630	226	116	1.214	0.00125
cemA	690	690	679	11	11	12	0.352	3	8	448	160	77	0.385	0.00056
clpP	2138	2051	2037	57	49	26	0.843	21	34	1387	512	209	3.098	0.00151
matK	1521	1515	1490	31	33	27	0.856	13	18	957	383	173	3.095	0.00204
ndhA	2253	2223	2197	47	48	32	0.845	17	30	1439	524	265	2.558	0.00115
ndhB	2213	2213	2205	8	8	8	0.272	1	7	1448	473	287	0.311	0.00014
ndhC	363	363	360	3	3	4	0.132	1	2	239	71	52	0.135	0.00037
ndhD	1503	1503	1488	15	15	11	0.678	3	12	963	322	213	1.066	0.00071
ndhE	306	306	303	3	3	4	0.09	1	2	199	66	40	0.091	0.0003
ndhF	2262	2223	2207	55	41	29	0.893	20	35	1460	494	290	2.21	0.00099
ndhG	531	531	527	4	4	5	0.112	1	3	343	108	78	0.114	0.00022
ndhH	1182	1182	1168	14	14	12	0.592	6	8	763	273	141	0.945	0.0008
ndhI	522	500	511	11	10	10	0.673	7	4	340	113	62	1.222	0.0024
ndhJ	477	477	475	2	2	3	0.153	2	0	309	113	55	0.156	0.00033
ndhK	681	681	673	8	8	8	0.535	4	4	441	135	104	0.719	0.00106
petA	963	963	954	9	9	9	0.295	4	5	622	191	146	0.362	0.00038
petB	1412	1397	1382	25	25	22	0.817	12	13	926	299	162	3.068	0.0022
petD	1228	477	1209	18	4	5	0.56	8	10	815	254	146	0.638	0.00134
petG	114	114	113	1	1	2	0.023	0	1	70	28	16	0.023	0.0002
petL	96	12	95	1	1	2	0.023	0	1	60	19	17	0.023	0.00192
petN	90	90	89	2	2	4	0.068	2	0	62	11	16	0.091	0.00101
psaA	2253	2253	2231	22	22	17	0.747	4	18	1472	429	349	1.255	0.00056
psaB	2205	2205	2188	17	17	12	0.658	9	8	1430	456	318	1.483	0.00067
psaC	246	246	244	2	2	3	0.046	0	2	161	50	34	0.046	0.00019
psaI	114	114	113	1	1	2	0.067	1	0	76	21	17	0.067	0.00059
psaJ	135	135	133	2	2	3	0.277	1	1	86	29	20	0.28	0.00208
psbA	1062	1062	1056	6	6	6	0.215	2	4	701	194	165	0.248	0.00023
psbB	1527	1527	1519	8	8	9	0.35	4	4	998	281	246	0.421	0.00028
psbC	1422	1422	1412	10	11	8	0.274	2	8	916	263	242	0.46	0.00032
psbD	1062	1062	1058	4	4	5	0.09	0	4	692	198	171	0.092	9e-05
psbE	252	252	248	4	4	5	0.377	3	1	164	54	34	0.439	0.00174
psbF	120	120	118	2	2	3	0.068	1	1	78	21	20	0.068	0.00057
psbH	225	225	223	2	2	3	0.068	1	1	145	43	37	0.068	0.0003
psbI	111	111	111	0	0	1	0	0	0	73	18	20	0	0
psbJ	123	123	121	2	2	3	0.131	1	1	81	18	23	0.133	0.00108
psbK	180	180	178	2	2	3	0.046	0	2	116	38	25	0.046	0.00026
psbL	117	77	117	0	0	1	0	0	0	76	26	15	0	0
psbM	105	105	104	1	1	2	0.067	1	0	69	19	17	0.067	0.00064
psbN	132	132	132	0	0	1	0	0	0	84	27	21	0	0
psbT	108	108	108	0	0	1	0	0	0	70	21	17	0	0
psbZ	189	189	188	1	1	2	0.023	0	1	122	34	33	0.023	0.00012
rbcL	1428	1428	1412	16	16	11	0.315	5	11	931	262	232	0.708	0.0005
rpl14	369	369	366	3	3	4	0.174	2	1	233	81	55	0.179	0.00049
rpl16	1546	1347	1400	44	27	22	0.717	21	23	965	385	131	1.437	0.00107
rpl2	1515	15	1509	6	0	1	0	3	3	977	329	204	0	0
rpl20	354	354	346	8	8	11	0.706	4	4	218	91	41	0.97888	0.00277
rpl22	435	426	422	4	4	4	0.27	2	2	267	103	52	0.305	0.00072
rpl23	282	282	282	0	0	1	0	0	0	186	58	38	0	0
rpl32	159	87	153	6	4	5	0.112	1	5	103	30	22	0.114	0.00132
rpl33	201	201	198	3	3	4	0.068	0	3	127	48	23	0.069	0.00034
rpl36	114	114	113	1	1	2	0.023	0	1	70	31	13	0.023	0.0002
rpoA	981	981	960	21	21	13	0.405	10	11	624	241	111	0.963	0.00098
rpoB	3213	3213	3187	26	26	23	0.824	11	15	2029	736	443	1.591	0.0005
rpoC1	2833	2809	2787	36	35	22	0.868	15	21	1855	628	328	2.78	0.00099
rpoC2	4110	4107	4057	50	50	30	0.794	21	29	2595	960	528	2.658	0.00065
rps11	417	417	414	3	3	3	0.046	0	3	267	75	74	0.069	0.00017
rps12	909	258	903	5	0	1	0	0	5	571	208	127	0	0
rps14	303	303	299	4	4	5	0.09	0	4	190	74	39	0.092	0.0003
rps15	273	273	266	7	7	7	0.375	3	4	164	78	28	0.489	0.00179
rps16	1146	1118	1106	29	26	19	0.682	11	18	734	267	127	1.486	0.00133
rps18	303	303	303	0	0	1	0	0	0	186	84	33	0	0
rps19	279	189	261	18	5	3	0.046	3	15	178	58	39	0.182	0.00096
rps2	712	176	702	9	3	4	0.174	4	5	475	156	78	0.221	0.00125
rps3	657	657	649	8	8	8	0.216	1	7	423	157	73	0.25	0.00038
rps4	606	606	599	7	7	7	0.367	1	6	380	141	84	0.411	0.00068
rps7	468	468	466	2	2	3	0.111	1	1	300	91	75	0.112	0.00024
rps8	405	405	402	3	3	4	0.09	1	2	250	106	47	0.091	0.00023
ycf1	5690	1040	5501	155	15	13	0.316	59	96	3729	1387	475	0.656	0.00063
ycf2	6912	6813	6865	41	28	22	0.54	18	23	4409	1669	816	0.996	0.00015
ycf3	2012	1977	1982	21	19	16	0.624	7	14	1312	456	235	0.892	0.00045
ycf4	555	228	546	9	1	2	0.023	2	7	362	118	71	0.023	0.0001
Total	58935	46038	58007	856	544	69	0.989	384	471	37713	13088	7831	31.172	0.00068
