# Supplementary material for: Evolution of Cherries (Prunus Subgenus Cerasus) Based on Chloroplast Genomes
Source: Int J Mol Sci. 2023 Oct 26;24(21):15612. doi: 10.3390/ijms242115612 (PMC10650623; doi:10.3390/ijms242115612)
Supplement: Supplementary file 1 [file ijms-24-15612-s001.zip › Table S14.xlsx]

## Sheet: merged.snp.eigenvec
Table S14. Principal component analysis of subgenus Cerasus based on SNP.
Sublineage	Species	Pca1	Pca2	Pca3	Pca4	Pca5	Pca6	Pca7	Pca8	Pca9	Pca10
sublineage IIIa	P. mahaleb_MW477435	-0.0145897	-0.674966	-0.178187	-0.0312008	-0.0685681	0.0785416	-0.0205724	0.0297841	-0.00503704	0.0358983
sublineage IIIa	P. mahaleb_BOP024205	-0.0142733	-0.65348	-0.169875	-0.0296639	-0.0661128	0.0758359	-0.019589	0.0328115	-0.00471282	0.034118
sublineage IIIb	P. cerasoides_JDY0440	-0.0183298	-0.0664536	0.0158502	-0.000865012	0.229475	-0.646569	0.0420051	0.169173	-0.0222914	0.122257
sublineage IIIb	P. cerasoides_MF621234	-0.01771	-0.0635893	0.0145092	0.00393438	0.21419	-0.601315	0.0404081	0.152715	-0.0203332	0.108974
sublineage IIIb	P. crataegifolia_BOP024030	-0.0167038	-0.0298927	0.0109037	0.00716652	0.0247243	-0.0893314	0.00225475	-0.168593	0.0649013	-0.487376
sublineage IIIb	P. trichantha_BOP024134	-0.0187413	-0.0233952	0.0128706	0.014478	0.0224195	-0.0842896	0.00230781	-0.150871	0.0659888	-0.437252
sublineage IIIb	P. trichostoma_BOP003062	-0.0148746	-0.0198483	0.0105429	0.0134674	0.0163222	-0.0696341	0.00185875	-0.128037	0.0456127	-0.346546
sublineage IIIb	P. mugus_PE1158074	-0.0165035	-0.0178536	0.0137854	0.0110971	0.0226191	-0.0797253	0.000567336	-0.119708	0.0457196	-0.301037
sublineage IIIb	P. rufa_MN648456	-0.015869	-0.0169947	0.0045775	0.010329	0.0146109	-0.0762892	0.000664706	-0.1368	0.0580668	-0.367428
sublineage IIId	P. setulosa_MZ336101	-0.000757379	0.00404384	0.0417459	-0.0840032	-0.00440407	0.0937808	0.692582	0.0891532	0.00885814	-0.00312391
sublineage IIId	P. cerasus_MT576894	0.961753	0.00662128	-0.0257531	0.0235343	0.00159088	-0.00434947	-0.0229168	0.00503904	-0.00212191	-0.00208432
sublineage IIId	P. fruticosa_PE01682051	0.231279	0.00859646	0.0142342	-0.00679832	-0.00524419	0.0017084	0.0132124	-0.0120857	0.0046916	0.00730527
sublineage IIIc	P. pensylvanica_MN427872	-0.0163759	0.00890951	-0.114609	0.0177473	0.542345	0.226706	-0.0454658	0.143922	-0.0411249	-0.0241498
sublineage IIIc	P. discadenia_MK905683	-0.0170855	0.0105881	-0.00481226	0.0178532	0.0231607	0.00653722	-0.00690272	-0.139058	0.0871916	0.0960914
sublineage IIId	P. setulosa_BOP024116	-0.00439983	0.010935	0.0391825	-0.0634114	-0.0146912	0.0540335	0.435804	0.0437728	0.00741356	-0.00235889
sublineage IIIc	P. tatsienensis_MT576898	-0.0170114	0.0132199	0.000464516	0.0164347	0.0287304	-0.00860147	-0.00549671	-0.133106	0.0669322	0.0916411
sublineage IIIc	P. subhirtella_MN695296	-0.0180678	0.0146294	-0.000448261	0.0201838	0.0277464	0.0079833	-0.0077503	-0.150034	0.0823453	0.0899327
sublineage IIId	P. setulosa_JDYY35	-0.00684815	0.0149603	0.0371162	-0.065851	-0.0103957	0.0595519	0.490006	0.0559965	0.00139867	-0.00145033
sublineage IIIc	P. szechuanica_MT576934	-0.0166529	0.0152444	0.000618737	0.0176286	0.0219586	0.00549168	-0.00617367	-0.128509	0.075094	0.0916479
sublineage IIIf	P. conradinae_JDY0004	-0.0185041	0.0153344	0.0432138	0.0341974	-0.0420038	0.0105158	-0.0264424	0.0223156	-0.182431	0.00495656
sublineage IIIc	P. spachiana_JDYY60	-0.0178433	0.0155787	0.00195964	0.0200962	0.026255	0.00696518	-0.00740637	-0.148198	0.080873	0.0878429
sublineage IIIg	P. campanulata_JDY0657	-0.0178923	0.0157968	0.044176	0.0370377	-0.0472608	0.0188706	-0.03027	0.0229389	-0.148793	0.00718091
sublineage IIIc	P. conadenia_BOP024022	-0.0168118	0.0160224	-0.0013076	0.0180738	0.0224782	0.00532341	-0.00645017	-0.135966	0.0838423	0.0918599
sublineage IIIg	P. transarisanensis_JDY0654	-0.0170304	0.016077	0.0403975	0.0327382	-0.0360525	0.0154915	-0.0265797	0.0194734	-0.127401	0.00584935
sublineage IIIc	P. maximowiczii_BOP016576	-0.018804	0.0160805	-0.0252714	0.0197906	0.0676608	0.0148042	-0.0190673	-0.13661	0.0965495	0.121646
sublineage IIIc	P. dolichadenia_BOP024047	-0.0177766	0.0161599	0.0005519	0.021754	0.0337945	0.00780885	-0.00309418	-0.200333	0.138945	0.157886
sublineage IIIc	P. dolichadenia_MT576929	-0.0139981	0.0163023	0.00257884	0.0127814	0.0220793	0.00844419	-0.000557045	-0.12501	0.0812506	0.0917605
sublineage IIIg	P. nipponica_BOP024073	-0.0172066	0.0163126	0.0392716	0.0322228	-0.0356963	0.0140495	-0.0244811	0.017949	-0.109289	0.00375884
sublineage IIIg	P. jamasakura_JDY0247	-0.0169931	0.0164357	0.0393366	0.0317969	-0.0388205	0.0151389	-0.0239393	0.0170886	-0.109807	0.00787682
sublineage IIIg	P. speciosa_JDY0179	-0.0169931	0.0164357	0.0393366	0.0317969	-0.0388205	0.0151389	-0.0239393	0.0170886	-0.109807	0.00787682
sublineage IIIc	P. yedoensis_KP760070	-0.0174688	0.0168345	0.0032485	0.0204719	0.0233225	0.0090727	-0.0069078	-0.14164	0.0756299	0.0905841
sublineage IIIc	P. subhirtella_var._subhirtella_KP760075	-0.0175352	0.0169305	0.00326786	0.0206063	0.023515	0.00915001	-0.00696981	-0.143202	0.0765926	0.0917718
sublineage IIIg	P. incisa_JDY0253	-0.0154663	0.017012	0.0399888	0.0322194	-0.0392086	0.0153963	-0.0243515	0.0176734	-0.112067	0.00887457
sublineage IIIg	P. leveilleana_BOP024150	-0.0174303	0.0171166	0.040282	0.0323721	-0.0394235	0.015544	-0.0244459	0.0170732	-0.112381	0.00973356
sublineage IIIg	P. dielsiana_JDY0059	-0.0177556	0.0171282	0.0418715	0.0341478	-0.0423964	0.0165983	-0.0255887	0.0177817	-0.127066	0.00776954
sublineage IIIg	P. leveilleana_JDYY61	-0.0174501	0.0171353	0.0403159	0.0325764	-0.0395398	0.0154198	-0.0258997	0.0169743	-0.113361	0.00975604
sublineage IIIg	P. matuurai_JDY0656	-0.017564	0.0172175	0.0420094	0.0335424	-0.0417739	0.0170608	-0.0287214	0.0181743	-0.14116	0.00378226
sublineage IIIg	P. takasagomontana_BOP024168	-0.0177017	0.0172991	0.0408934	0.0322195	-0.0404237	0.0177436	-0.0258624	0.0189075	-0.128369	0.00660854
sublineage IIIc	P. subhirtella_var._pendula_BOP010112	-0.0175216	0.0173983	0.00318014	0.0205884	0.0238229	0.00956028	-0.00709808	-0.145044	0.0785957	0.0915652
sublineage IIIc	P. taiwaniana_JDY0655	-0.0176488	0.0174382	0.00326053	0.0208122	0.0241619	0.00917719	-0.00716252	-0.148191	0.0803786	0.0891542
sublineage IIIg	P. apetala_PE01638823	-0.0177546	0.0174393	0.0417548	0.0341688	-0.041858	0.0161824	-0.0262897	0.0160566	-0.123511	0.00730292
sublineage IIIg	P. sargentii_BOP002710	-0.017472	0.0176616	0.041301	0.032991	-0.0407096	0.0167003	-0.0273958	0.0166068	-0.123072	0.00906132
sublineage IIIc	P. yedoensis_BOP002623	-0.0177616	0.0177544	0.00335348	0.0211107	0.0242741	0.00988047	-0.007409	-0.149918	0.0809803	0.0953591
sublineage IIIg	P. serrulata_MT576902	-0.0174143	0.0178466	0.0413174	0.0326328	-0.0403296	0.0165135	-0.0270692	0.0182589	-0.119871	0.00847763
sublineage IIIg	P. kumanoensis_MN245147	-0.0172799	0.0178668	0.0408915	0.0324739	-0.0401184	0.0164287	-0.0269213	0.0180747	-0.117829	0.00856068
sublineage IIIg	P. sargentii_MW392082	-0.0174005	0.0180432	0.0413332	0.032867	-0.0407259	0.016661	-0.0273628	0.0184334	-0.12089	0.00875632
sublineage IIIg	P. serrulata_var._lannesiana_MT576877	-0.0174237	0.0180774	0.0414153	0.0329392	-0.040837	0.0167106	-0.0274321	0.0185231	-0.121288	0.00880034
sublineage IIIg	P. matuurai_MK239267	-0.0181863	0.0181525	0.0443557	0.0356449	-0.0451272	0.0184699	-0.0312253	0.0201694	-0.1591	0.00434279
sublineage IIIg	P. dielsiana_MN537436	-0.0176722	0.0182644	0.041944	0.0342775	-0.0420328	0.0161241	-0.0277865	0.0178582	-0.126293	0.00826781
sublineage IIIg	P. takesimensis_MG754959	-0.0169806	0.0186189	0.0401154	0.0311483	-0.0381876	0.016245	-0.0218429	0.0174254	-0.104423	0.00993965
sublineage IIIc	P. spachiana_f._ascendens_BOP204473	-0.0172198	0.0189033	0.00107819	0.0215622	0.0251289	0.0107787	-0.00694734	-0.147562	0.0775668	0.0883126
sublineage IIIf	P. patentipila_BOP024074	-0.0186118	0.0191246	0.0455574	0.0377152	-0.0475921	0.0119183	-0.0362595	0.0160224	-0.225189	-0.0233858
sublineage IIIc	P. pleiocerasus_MT576847	-0.0150773	0.0192546	-0.00117507	0.019732	0.0217756	0.00926949	-0.00268447	-0.146315	0.0922007	0.101939
sublineage IIIc	P. serrula_BOP204101	-0.0153895	0.019358	-0.00240887	0.0202124	0.0229638	0.00889308	-0.00286155	-0.152611	0.0970966	0.105278
sublineage IIIe	P. scopulorum_MT576889	-0.0180818	0.0195052	0.0489774	0.0377326	-0.0670031	0.031226	-0.0529798	0.175303	0.162948	-0.0158816
sublineage IIIf	P. stipulacea_BOP024119	-0.0164296	0.0195123	0.0462124	0.0383739	-0.0500355	0.0145242	-0.0339453	0.0217744	-0.241798	-0.00924265
sublineage IIIg	P. discoidea_JDY0132	-0.0176336	0.0199925	0.0405943	0.0313564	-0.0425243	0.0183556	-0.0271827	0.0290077	-0.0967909	0.010143
sublineage IIIg	P. schneideriana_JDY0034	-0.0176336	0.0199925	0.0405943	0.0313564	-0.0425243	0.0183556	-0.0271827	0.0290077	-0.0967909	0.010143
sublineage IIIg	P. polytricha_BOP002613	-0.0175855	0.0201531	0.0416977	0.0309735	-0.0398608	0.0199942	-0.0277322	0.0288971	-0.0959573	0.010443
sublineage IIIc	P. pleiocerasus_PE00798007	-0.0185226	0.021059	-0.00187644	0.0212961	0.0205004	0.0109485	-0.00976022	-0.1598	0.120425	0.110311
sublineage IIIe	P. clarofolia_NC_066415	-0.0174046	0.0234554	0.0486951	0.0360052	-0.0642235	0.0273358	-0.0494741	0.162522	0.153592	-0.0178295
sublineage IIIe	P. glabra_BOP002873	-0.017055	0.0240872	0.051217	0.0366088	-0.068823	0.0302261	-0.0518621	0.174298	0.162363	-0.0148703
sublineage IIIe	P. duclouxii_JDYY63	-0.0168705	0.0242966	0.0507266	0.03644	-0.0670881	0.0269296	-0.0516017	0.175915	0.16474	-0.0165791
sublineage IIIe	P. caudata_BOP002584	-0.0172685	0.0244378	0.0521134	0.0373456	-0.0704409	0.0307382	-0.0532312	0.17968	0.169332	-0.0175329
sublineage IIIe	P. yunnanensis_PE01438588	-0.0169479	0.0247807	0.0517949	0.0383312	-0.0718345	0.0314604	-0.051408	0.187111	0.178028	-0.0188516
sublineage IIIe	P. pusilliflora_BOP024091	-0.0171424	0.0252328	0.0527469	0.0391153	-0.0737249	0.0323052	-0.0528548	0.193781	0.185459	-0.0196727
sublineage IIIe	P. pseudocerasus_BOP029003	-0.0195783	0.0278646	0.0585355	0.0444413	-0.0833288	0.0340691	-0.066703	0.239563	0.242664	-0.023693
sublineage IIIe	P. henryi_BOP024058	-0.0193404	0.031132	0.0667574	0.0467972	-0.101025	0.046148	-0.0711387	0.303039	0.317854	-0.0288351
sublineage IIId	P. avium_MT576923	-0.00735235	0.0344332	0.0604199	-0.616316	-0.00807911	0.015733	-0.103403	0.00760859	-0.00602165	-0.000827434
sublineage IIIc	P. pensylvanica_BOP024216	-0.0242243	0.0421807	-0.123711	0.0250712	0.662046	0.292389	-0.0658328	0.178454	-0.051825	-0.0835973
sublineage IIId	P. avium_BOP002693	-0.000330368	0.0477925	0.0702296	-0.740899	-0.00652409	0.00917057	-0.138339	0.0166589	-0.011513	0.0123328
sublineage IIIc	P. emarginata_BOP024192	-0.0330404	0.192391	-0.610657	-0.0168696	-0.146295	-0.0533486	0.015116	0.0481264	-0.0104334	-0.00172695
sublineage IIIc	P. emarginata_MN389436	-0.0311387	0.211493	-0.671676	-0.0404433	-0.160839	-0.0546876	0.00779285	0.0720155	-0.0411567	-0.0291489
