# Supplementary material for: Evolution of Cherries (Prunus Subgenus Cerasus) Based on Chloroplast Genomes
Source: Int J Mol Sci. 2023 Oct 26;24(21):15612. doi: 10.3390/ijms242115612 (PMC10650623; doi:10.3390/ijms242115612)
Supplement: Supplementary file 1 [file ijms-24-15612-s001.zip › Table S15.xlsx]

## Sheet: Sheet1
Table S15. Log-Likelihood values of the site models in the coding region.
Model	np	Ln L	Estimates of parameters			Model compared	LRT P-value	Number of positive sites
M3	177	-67620.6	p: 0.44021	0.33596	0.22384
			ω: 0.71668	2.29352	3.78569
M0	173	-67667.7	ω0: 2.02224			M0 vs. M3	< 0.001	Not Allowed
M2a	176	-67370.1	p: 0.58025	0.22606	0.19369
			ω: 0.00001	1	2.18953
M1a	174	-67322.2	p: 0.65517	0.34483
			ω: 0.00000	1		M1a vs. M2a	< 0.001	Not Allowed
M8	176	-67428.7	p0: 0.59190	p:0.11314	q: 1.74061			235
			p1: 0.40810	ω: 2.10586
M7	174	-67375.5	p: 0.99911		q: 1.81642	M7 vs.M8	< 0.001	Not Allowed
M8a	175	-67395.7	p0: 0.77224	p: 0.77929	q: 1.31872
			p1: 0.22776	ω: 1.00000		M8a vs.M8	< 0.001	Not Allowed
Note: -ln L is the logarithm of likelihood fitted to the relevant model.
