# Supplementary material for: Evolution of Cherries (Prunus Subgenus Cerasus) Based on Chloroplast Genomes
Source: Int J Mol Sci. 2023 Oct 26;24(21):15612. doi: 10.3390/ijms242115612 (PMC10650623; doi:10.3390/ijms242115612)
Supplement: Supplementary file 1 [file ijms-24-15612-s001.zip › Table S16.xlsx]

## Sheet: Sheet1
Table S16. Fossils and molecular estimation served as calibration points for molecular dating.
Node	Anchor fossil	Geologic period, Myr	Fossil assigned date, Myr	Mean values, Myr	Geologic origin	Reference
N1	P. wutuensis	Early Eocene	47.80-55.00	55	East Asia, China, Shandong Province	(Li et al., 2011)
N2	P. hirsutipetala	Late Eocene	33.90-37.20	35.55	Europe, Ukraine	(Sokoloff et al., 2018)
N3	P. triloba	Late Oligocene (Chattian)	23.03-28.40	25.72	Tomsk, Russian Federation	(Dorofeev,1963)
N4	P. mahaleb	Miocene	11.61-15.97	13.79	Silesia, Poland	(Szafer,1961; Tiffney,1977)
