# Supplementary material for: Evolution of Cherries (Prunus Subgenus Cerasus) Based on Chloroplast Genomes
Source: Int J Mol Sci. 2023 Oct 26;24(21):15612. doi: 10.3390/ijms242115612 (PMC10650623; doi:10.3390/ijms242115612)
Supplement: Supplementary file 1 [file ijms-24-15612-s001.zip › Table S2.xlsx]

## Sheet: Sheet1
Table S2. The sequencing information of the 54 newly assembled cp genomes.
Code	Species	Number of sequenced bases (bp)	Number of mapped chloroplast reads (bp)	Proportion of chloroplast reads (%)	Coverage (×)
BOP024205	P. mahaleb	3110434200	316135200	10.16	2003.09
JDY0440	P. cerasoides	12153612000	526723500	4.33	3336.33
PE1158074	P. mugus	2104755300	143639700	6.82	910.21
BOP024030	P. crataegifolia	1501041000	44578500	2.97	282.5
BOP024134	P. trichantha	2225225400	160073100	7.19	1014.68
BOP003062	P. trichostoma	10198419300	420972150	4.13	2665.6
BOP016576	P. maximowiczii	3197577000	109510650	3.42	693.82
BOP024216	P. pensylvanica	2781684300	93100200	3.35	589.34
BOP024192	P. emarginata	9304260000	108668250	1.17	687.65
BOP204473	P. pendula f. ascendens	12069773100	750494400	6.22	4752.01
JDY0655	P. taiwaniana	12337012500	1119531300	9.07	7091.75
BOP010112	P. subhirtella var. pendula	2307009900	16831350	0.73	106.64
BOP002623	P. yedoensis	1830738000	62782050	3.43	397.71
JDYY60	P. itosakura	9920964900	1105230450	11.14	7002.62
BOP024047	P. dolichadenia	9342833100	97562550	1.04	617.32
BOP204101	P. serrula	2781128100	50341200	1.81	318.67
PE00798007	P. pleiocerasus	2062722900	24147600	1.17	152.92
BOP024022	P. conadenia	11641260300	245991900	2.11	1556.53
PE01682051	P. fruticosa	3287577000	109615650	3.33	693.24
BOP002693	P. avium	12218945400	419545200	3.43	2660.96
BOP024116	P. setulosa	2625456900	53945250	2.05	341.81
JDYY35	P. setulosa	5223570300	1313228400	25.14	8316.52
BOP002873	P. glabra	27796940700	82105050	0.3	519.81
BOP024058	P. henryi	10459806900	91875150	0.88	581.64
BOP002584	P. caudata	12211837200	306396600	2.51	1939.72
BOP029003	P. pseudocerasus	8629940700	65508150	0.76	415.09
JDYY63	P. duclouxii	3522833700	355856100	10.1	2253.48
PE01438588	P. yunnanensis	10660873200	52844700	0.5	334.34
BOP024091	P. pusilliflora	10721265600	56340450	0.53	356.47
JDY0004	P. conradinae	14169773100	756494400	5.34	4787.48
BOP024119	P. stipulacea	9687443700	92767800	0.96	587.1
BOP024074	P. patentipila	11213372100	117511650	1.05	743.73
BOP002613	P. plolytricha	10173426600	580073100	5.7	3672.09
JDY0034	P. schneideriana	12226830300	1171880700	9.58	7420.58
JDY0132	P. discoidea	12163402500	901238700	7.41	5706.39
BOP002710	P. sargentii	10179420300	729476250	7.17	4620.68
JDY0059	P. dielsiana	19130564700	316268850	1.65	2002.27
JDY0657	P. campanulata	12327795000	499343700	4.05	3161.72
JDY0651	P. campanulata	20112948000	537331200	2.67	3402.49
JDY0494	P. campanulata	19935088200	537331200	2.7	3402.51
BOP024168	P. takasagomontana	6125645700	72133650	1.18	456.7
JDY0654	P. transarisanensis	12369224400	490254900	3.96	3102.76
JDY0656	P. matuurai	11858682600	493721250	4.16	3125.27
JDY0179	P. speciosa	12239116200	1480764450	12.1	9377.21
JDY0247	P. jamasakura	12445904700	894517950	7.19	5664.48
BOP024073	P. nipponica	7899877800	50191500	0.64	317.83
PE01638823	P. apetala	2825761800	155518800	5.5	984.38
JDY0253	P. incisa	12434241300	458352150	3.69	2902.01
JDYY61	P. leveilleana	10557490500	1485017250	14.07	9403.78
BOP024150	P. leveilleana	17987271300	201754050	1.12	1277.54
PE01638803	P. erythrocarpa	1247535900	89486550	7.17	567.63
BOP016971	P. tianshanica	1670366700	101967900	6.1	646.81
BOP002868	P. salicina	12532710600	291657300	2.33	1846.79
PE01236918	P. maackii	2692188900	91814850	3.41	581.05
