# Supplementary material for: Evolution of Cherries (Prunus Subgenus Cerasus) Based on Chloroplast Genomes
Source: Int J Mol Sci. 2023 Oct 26;24(21):15612. doi: 10.3390/ijms242115612 (PMC10650623; doi:10.3390/ijms242115612)
Supplement: Supplementary file 1 [file ijms-24-15612-s001.zip › Table S3.xlsx]

## Sheet: Sheet1
Table S3. Summary of genomic features within 90 complete cp genomes.
Code	Species	Genome size (bp)	LSC length (bp)	SSC length (bp)	IR length (bp)	GC of genome %	GC of LSC %	GC of SSC %	GC of IR %
BOP024205	P. mahaleb	157824	85926	19078	26410	36.7	34.6	30.2	42.5
JDY0440	P. cerasoides	157875	85828	19175	26436	36.7	34.6	30.1	42.5
PE1158074	P. mugus	157809	85927	19100	26391	36.7	34.6	30.2	42.5
BOP024030	P. crataegifolia	157799	85945	19058	26398	36.7	34.6	30.3	42.5
BOP024134	P. trichantha	157758	85888	19086	26392	36.7	34.6	30.2	42.5
BOP003062	P. trichostoma	157928	85953	19075	26450	36.7	34.6	30.3	42.5
BOP016576	P. maximowiczii	157837	85841	19136	26430	36.7	34.6	30.2	42.5
BOP024216	P. pensylvanica	157973	86087	19098	26394	36.7	34.6	30.2	42.5
BOP024192	P. emarginata	158028	86102	19130	26398	36.7	34.5	30.1	42.5
BOP204473	P. pendula f. ascendens	157932	85925	19125	26441	36.7	34.6	30.2	42.5
JDY0655	P. taiwaniana	157864	85972	19120	26386	36.7	34.6	30.2	42.6
BOP010112	P. subhirtella var. pendula	157830	85948	19120	26381	36.7	34.6	30.2	42.6
BOP002623	P. yedoensis	157860	85978	19120	26381	36.7	34.6	30.2	42.6
JDYY60	P. itosakura	157831	85949	19120	26381	36.7	34.6	30.2	42.6
BOP024047	P. dolichadenia	158041	86110	19133	26399	36.7	34.6	30.2	42.5
BOP204101	P. serrula	157971	86048	19137	26393	36.7	34.6	30.2	42.5
PE00798007	P. pleiocerasus	157912	85985	19129	26399	36.7	34.6	30.2	42.5
BOP024022	P. conadenia	158039	86104	19137	26399	36.7	34.6	30.1	42.5
PE01682051	P. fruticosa	158120	86230	19134	26378	36.6	34.4	30.2	42.6
BOP002693	P. avium	157667	85686	19069	26456	36.7	34.6	30.2	42.5
BOP024116	P. setulosa	157821	85887	19100	26417	36.7	34.6	30.2	42.5
JDYY35	P. setulosa	157906	85935	19097	26437	36.7	34.6	30.2	42.5
BOP002873	P. glabra	157953	86033	19122	26399	36.7	34.6	30.2	42.5
BOP024058	P. henryi	157958	86027	19123	26404	36.7	34.6	30.2	42.5
BOP002584	P. caudata	157959	86029	19122	26404	36.7	34.6	30.2	42.5
BOP029003	P. pseudocerasus	157815	85863	19082	26435	36.7	34.6	30.3	42.5
JDYY63	P. duclouxii	157914	85973	19155	26393	36.7	34.6	30.1	42.5
PE01438588	P. yunnanensis	158055	86059	19162	26417	36.7	34.6	30.1	42.5
BOP024091	P. pusilliflora	158053	86057	19162	26417	36.7	34.6	30.1	42.5
JDY0004	P. conradinae	158015	85988	19187	26420	36.7	34.6	30.1	42.6
BOP024119	P. stipulacea	158009	85979	19182	26424	36.7	34.6	30.1	42.5
BOP024074	P. patentipila	158004	85982	19184	26419	36.7	34.6	30.1	42.6
BOP002613	P. plolytricha	157968	85931	19153	26442	36.7	34.6	30.2	42.5
JDY0034	P. schneideriana	157923	85924	19127	26436	36.7	34.6	30.2	42.5
JDY0132	P. discoidea	157935	85924	19139	26436	36.7	34.6	30.2	42.5
BOP002710	P. sargentii	157872	85918	19082	26436	36.7	34.6	30.3	42.5
JDY0059	P. dielsiana	157955	85940	19119	26448	36.7	34.6	30.2	42.5
JDY0657	P. campanulata	157934	85925	19137	26436	36.7	34.6	30.2	42.5
JDY0651	P. campanulata	157923	85932	19119	26436	36.7	34.6	30.2	42.5
JDY0494	P. campanulata	157922	85932	19118	26436	36.7	34.6	30.2	42.5
BOP024168	P. takasagomontana	157946	85927	19145	26437	36.7	34.6	30.2	42.5
JDY0654	P. transarisanensis	158006	85913	19157	26468	36.7	34.6	30.2	42.5
JDY0656	P. matuurai	157977	85919	19142	26458	36.7	34.6	30.2	42.5
JDY0179	P. speciosa	157911	85895	19144	26436	36.7	34.6	30.2	42.5
JDY0247	P. jamasakura	157917	85924	19121	26436	36.7	34.6	30.2	42.5
BOP024073	P. nipponica	157919	85927	19118	26437	36.7	34.6	30.2	42.5
PE01638823	P. apetala	157987	85994	19121	26436	36.7	34.6	30.2	42.5
JDY0253	P. incisa	157943	85928	19143	26436	36.7	34.6	30.2	42.5
JDYY61	P. leveilleana	157917	85922	19121	26437	36.7	34.6	30.2	42.5
BOP024150	P. leveilleana	157924	85931	19121	26436	36.7	34.6	30.2	42.5
PE01638803	P. erythrocarpa	157649	85744	19067	26419	36.8	34.6	30.3	42.5
BOP016971	P. tianshanica	157648	85675	19063	26455	36.7	34.6	30.4	42.5
BOP002868	P. salicina	157927	86190	19033	26352	36.7	34.5	30.4	42.6
PE01236918	P. maackii	158015	86057	19142	26408	36.7	34.5	30.2	42.5
MK911764	P. brachypoda	158884	87609	18879	26198	36.5	33.6	30.4	42.6
KP760072	P. padus	158955	87666	18871	26209	36.6	34.3	30.4	42.6
HQ336405	P. persica	157790	85968	19060	26381	36.8	34.6	30.3	42.5
NC034696	P. dulcis	157723	85969	18952	26401	36.8	34.6	30.3	42.5
NC036394	P. tomentosa	158356	86630	19010	26358	36.9	34.6	30.3	42.5
NC023798	P. mume	157712	85860	19062	26395	36.7	34.6	30.4	42.5
MH700954	P. armeniaca	158070	86284	19010	26388	36.7	34.6	30.4	42.5
MF405921	P. humilis	158012	86133	19103	26388	36.7	34.6	30.4	42.5
MW477435	P. mahaleb	157796	85926	19078	26396	36.7	34.6	30.2	42.6
MF621234	P. cerasoides	157685	85792	19061	26416	36.7	33.8	30.3	42.5
MN648456	P. rufa	157723	85860	19081	26391	36.7	34.6	30.2	42.5
MN427872	P. pensylvanica	157953	86030	19135	26394	36.7	34.6	30.2	42.5
MN389436	P. emarginata	157458	85567	19121	26385	36.7	34.5	30.1	42.5
KP760070	P. yedoensis	157859	85977	19120	26381	36.7	34.6	30.2	42.6
KP760075	P. subhirtella var. subhirtella	157833	85951	19120	26381	36.7	34.6	30.2	42.6
MN695296	P. subhirtella	157813	85931	19120	26381	36.7	34.6	30.2	42.6
MT576898	P. tatsienensis	157721	85803	19136	26391	36.7	33.8	30.2	42.5
MT576929	P. dolichadenia	157788	85848	19146	26397	36.7	33.8	30.2	42.5
MT576934	P. szechuanica	157779	85870	19127	26391	36.7	33.8	30.3	42.5
MT576847	P. pleiocerasus	157754	85851	19105	26399	36.7	33.8	30.2	42.5
MK905683	P. discadenia	157915	85946	19131	26419	36.7	33.8	30.2	42.5
MT576894	P. cerasus	158116	86261	19153	26351	36.6	33.6	30	42.5
MT576923	P. avium	157747	85883	19048	26408	36.7	33.8	30.2	42.5
MZ336101	P. setulosa	157909	85935	19100	26437	36.7	33.8	30.2	42.5
MT576889	P. scopulorum	157825	85969	19046	26405	36.8	33.9	30.5	42.5
NC066415	P. clarofolia	157798	85888	19112	26399	36.7	33.8	30.3	42.5
MG754959	P. takesimensis	157948	85959	19117	26436	36.7	34.6	30.2	42.5
MN245147	P. kumanoensis	157898	85926	19070	26451	36.7	33.8	30.3	42.5
MW392082	P. sargentii	158138	85959	19253	26463	36.7	33.8	30.3	42.5
MT576902	P. serrulata	157806	86026	19048	26366	36.9	34	30.8	42.5
MT576877	P. serrulata var. lannesiana	157780	85920	19080	26390	36.7	33.8	30.3	42.5
MK239267	P. matuurai	157928	85904	19104	26460	36.7	34.6	30.2	42.5
MN537436	P. dielsiana	158005	-	-	-	36.7	-	-	-
MH595623	Malus domestica	160062	-	-	-	36.6	-	-	-
MF062434	Malus micromalus	159834	87950	19176	26354	36.6	33.6	30.4	42.7
KY419987	Spiraea martini	156226	84378	18864	26492	35.6	33.8	30.4	42.5
Note: LSC: large single-copy region, SSC: short single-copy region, IR: inverted repeat region, - : unverified.
