# Supplementary material for: Evolution of Cherries (Prunus Subgenus Cerasus) Based on Chloroplast Genomes
Source: Int J Mol Sci. 2023 Oct 26;24(21):15612. doi: 10.3390/ijms242115612 (PMC10650623; doi:10.3390/ijms242115612)
Supplement: Supplementary file 1 [file ijms-24-15612-s001.zip › Table S4.xlsx]

## Sheet: Sheet1
Table S4. List of 129 plastid genes of the subg. Cerasus cp genomes.
Group of Genes	Genes
Ribosomal RNAs	rrn16(×2), rrn23(×2), rrn4.5(×2), rrn5(×2)
Transfer RNAs	trnH-GUGL, trnK-UUULa, trnQ-UUGL, trnS-GCUL, trnG-UCCLa, trnR-UCUL, trnC-GCAL, trnD-GUCL, trnY-GUAL, trnE-UUCL, trnT-GGUL, trnS-UGAL, trnG-GCCL, trnfM-CAUL*, trnS-GGAL, trnT-UGUL, trnL-UAALa, trnF-GAAL, trnV-UACLa, trnM-CAUL, trnW-CCAL, trnP-UGGL, trnI-CAU(×2)*, trnL-CAA(×2)*, trnV-GAC(×2), trnI-GAU(×2)a*, trnA-UGC(×2)a*, trnR-ACG(×2)*, trnN-GUU(×2)*, trnL-UAGS
Photosystem I	psaAL*, psaBL*, psaCS*, psaIL*, psaJL*, ycf3Lb*, ycf4L*
Photosystem II	psbAL*, psbKL*, psbIL*, psbML*, psbDL*, psbCL*, psbZL*, psbJL*, psbLL*, psbFL*, psbEL*, psbBL*, psbTL*, psbNL*, psbHL*
Cytochrome	petAL*, petBLa*, petDLa*, petGL*, petLL*, petNL*, ccsAS*
ATP synthase	atpAL*, atpFLa*, atpHL*, atpIL*, atpEL*, atpBL*
Rubisco	rbcLL*
NADH dehydrogenase	ndhASa*, ndhB(×2)a*, ndhCL*, ndhDS*, ndhES*, ndhFS*, ndhGS*, ndhHS*, ndhIS*, ndhJL*, ndhKL*
ATP-dependent protease subunit P	clpPLb*
Chloroplast envelope membrane protein	cemAL*
Large units	rpl2(×2)a*, rpl14L*, rpl16La*, rpl20L*, rpl22L*, rpl23(×2)*, rpl32S*, rpl33L*, rpl36L*
Small units	rps2L*, rps3L*, rps4L*, rps7(×2)*, rps8L*, rps11L*, rps12LS(×2)a*, rps14L*, rps15S*, rps16La*, rps18L*, rps19L*
RNA polymerase	rpoAL*, rpoBL*, rpoC1La*, rpoC2L*
Miscellaneous proteins	matKL*, accDL*
Hypothetical proteins and conserved reading frames	ycf2(×2)*, ycf1S*
L: the gene distributed in LSC region; S: the gene distributed in SSC region; (×2) indicates duplicated genes in IR regions, a: indicates genes containing a single intron, b: indicates genes containing two introns. *: protein-coding genes, rps19、ndhF and ycf1 were located in the bounds of IR region.
