# Supplementary material for: Evolution of Cherries (Prunus Subgenus Cerasus) Based on Chloroplast Genomes
Source: Int J Mol Sci. 2023 Oct 26;24(21):15612. doi: 10.3390/ijms242115612 (PMC10650623; doi:10.3390/ijms242115612)
Supplement: Supplementary file 1 [file ijms-24-15612-s001.zip › Table S5.xlsx]

## Sheet: Sheet1
Table S5. Characteristics of simple sequence repeats in the cp genomes of subgenus Cerasus.
Species	Code	Total number	Number of compound SSRs	Mononucleotide				Dinucleotide				Trinucleotide				Tetranucleotide							Pentanucleotide									Hexanucleotide
				A/T	C/G	Total	%	AG/CT	AT/AT	Total	%	AAT/ATT	ACT/AGT	Total	%	AAAG/CTTT	AAAT/ATTT	AATC/ATTG	AATT/AATT	ACAT/ATGT	Total	%	AAAAG/CTTTT	AATAT/ATATT	AAATC/ATTTG	AAATT/AATTT	AAAAT/ATTTT	AATAC/ATTGT	AATTC/AATTG	Total	%	AATACT/AGTATT	AAATAT/ATATTT	AATCCT/AGGATT	AATGAT/ATCATT	AAATTT/AAATTT	AAATTC/AATTTG	AAATGT/ACATTT	AGATAT/ATATCT	Total	%
P. apetala	PE01638823	91	12	63	1	64	70.3297	1	15	16	17.5824	0	0	0	0	1	6	1	2	0	10	10.989	0	0	0	0	0	0	0	0	0	0	1	0	0	0	0	0	0	1	1.0989
P. avium	BOP002693	85	13	53	1	54	63.5294	1	16	17	20	0	0	0	0	1	8	1	2	0	12	14.1176	0	0	0	1	0	0	0	1	1.17647	0	1	0	0	0	0	0	0	1	1.17647
P. avium	MT576923	87	13	55	1	56	64.3678	1	15	16	18.3908	0	0	0	0	1	8	1	2	0	12	13.7931	0	0	0	1	1	0	0	2	2.29885	0	1	0	0	0	0	0	0	1	1.14943
P. campanulata	JDY0494	91	14	63	1	64	70.3297	1	15	16	17.5824	0	0	0	0	1	7	1	2	0	11	12.0879	0	0	0	0	0	0	0	0	0	0	0	0	0	0	0	0	0	0	0
P. campanulata	JDY0651	91	14	63	1	64	70.3297	1	15	16	17.5824	0	0	0	0	1	7	1	2	0	11	12.0879	0	0	0	0	0	0	0	0	0	0	0	0	0	0	0	0	0	0	0
P. campanulata	JDY0657	92	15	64	1	65	70.6522	1	15	16	17.3913	0	0	0	0	1	7	1	2	0	11	11.9565	0	0	0	0	0	0	0	0	0	0	0	0	0	0	0	0	0	0	0
P. caudata	BOP002584	89	14	59	1	60	67.4157	1	15	16	17.9775	1	0	1	1.1236	1	7	1	2	0	11	12.3596	0	0	0	0	0	0	0	0	0	0	1	0	0	0	0	0	0	1	1.1236
P. cerasoides	JDY0440	86	13	58	1	59	68.6047	1	16	17	19.7674	0	0	0	0	1	5	1	2	0	9	10.4651	0	0	0	0	0	0	0	0	0	0	1	0	0	0	0	0	0	1	1.16279
P. cerasoides	MF621234	86	13	57	1	58	67.4419	1	16	17	19.7674	0	0	0	0	1	5	1	2	0	9	10.4651	0	0	0	0	0	0	0	0	0	0	1	0	0	1	0	0	0	2	2.32558
P. cerasus	MT576894	93	15	55	1	56	60.2151	1	20	21	22.5806	2	0	2	2.15054	1	8	1	2	0	12	12.9032	0	0	0	1	0	1	0	2	2.15054	0	0	0	0	0	0	0	0	0	0
P. clarofolia	NC066415	89	14	59	1	60	67.4157	1	15	16	17.9775	1	0	1	1.1236	1	7	1	2	0	11	12.3596	0	0	0	0	0	0	0	0	0	0	1	0	0	0	0	0	0	1	1.1236
P. conadenia	BOP024022	89	13	58	1	59	66.2921	1	15	16	17.9775	1	0	1	1.1236	1	7	1	2	0	11	12.3596	0	0	0	0	0	0	0	0	0	2	0	0	0	0	0	0	0	2	2.24719
P. conradinae	JDY0004	97	17	65	2	67	69.0722	1	16	17	17.5258	0	0	0	0	1	7	1	3	0	12	12.3711	0	0	0	0	0	0	0	0	0	0	1	0	0	0	0	0	0	1	1.03093
P. crataegifolia	BOP024030	83	12	54	0	54	65.0602	1	13	14	16.8675	0	0	0	0	1	7	1	2	0	11	13.253	0	0	0	1	0	0	0	1	1.20482	0	1	2	0	0	0	0	0	3	3.61446
P. dielsiana	JDY0059	96	15	67	1	68	70.8333	1	15	16	16.6667	0	0	0	0	1	7	1	2	0	11	11.4583	0	0	0	0	0	0	0	0	0	0	1	0	0	0	0	0	0	1	1.04167
P. dielsiana	MN537436	93	14	64	1	65	69.8925	1	15	16	17.2043	0	0	0	0	1	7	1	2	0	11	11.828	0	0	0	0	0	0	0	0	0	0	1	0	0	0	0	0	0	1	1.07527
P. discadenia	MK905683	85	13	56	1	57	67.0588	1	15	16	18.8235	1	0	1	1.17647	1	7	1	2	0	11	12.9412	0	0	0	0	0	0	0	0	0	0	0	0	0	0	0	0	0	0	0
P. discoidea	JDY0132	94	14	64	2	66	70.2128	1	15	16	17.0213	0	0	0	0	1	7	1	2	0	11	11.7021	0	0	0	0	0	0	0	0	0	0	1	0	0	0	0	0	0	1	1.06383
P. dolichadenia	BOP024047	88	10	58	0	58	65.9091	1	15	16	18.1818	1	0	1	1.13636	1	7	1	2	0	11	12.5	0	0	0	0	0	0	0	0	0	2	0	0	0	0	0	0	0	2	2.27273
P. dolichadenia	MT576929	88	14	57	1	58	65.9091	1	15	16	18.1818	1	0	1	1.13636	1	7	1	2	0	11	12.5	0	0	0	0	0	0	0	0	0	0	2	0	0	0	0	0	0	2	2.27273
P. duclouxii	JDYY63	89	14	59	1	60	67.4157	1	15	16	17.9775	1	0	1	1.1236	1	7	1	2	0	11	12.3596	0	0	0	0	0	0	0	0	0	0	1	0	0	0	0	0	0	1	1.1236
P. emarginata	BOP024192	77	9	48	2	50	64.9351	1	13	14	18.1818	0	0	0	0	1	7	1	1	0	10	12.987	0	1	0	0	0	0	0	1	1.2987	2	0	0	0	0	0	0	0	2	2.5974
P. emarginata	MN389436	76	12	48	1	49	64.4737	0	18	18	23.6842	0	0	0	0	1	5	1	1	0	8	10.5263	0	0	0	0	0	0	0	0	0	0	1	0	0	0	0	0	0	1	1.31579
P. fruticosa	PE01682051	93	14	56	1	57	61.2903	1	20	21	22.5806	2	0	2	2.15054	1	7	1	2	0	11	11.828	0	1	0	0	0	1	0	2	2.15054	0	0	0	0	0	0	0	0	0	0
P. glabra	BOP002873	89	14	59	1	60	67.4157	1	15	16	17.9775	1	0	1	1.1236	1	7	1	2	0	11	12.3596	0	0	0	0	0	0	0	0	0	0	1	0	0	0	0	0	0	1	1.1236
P. henryi	BOP024058	90	15	59	1	60	66.6667	1	15	16	17.7778	2	0	2	2.22222	1	7	1	2	0	11	12.2222	0	0	0	0	0	0	0	0	0	0	1	0	0	0	0	0	0	1	1.11111
P. incisa	JDY0253	94	14	67	1	68	72.3404	1	15	16	17.0213	0	0	0	0	1	6	1	1	0	9	9.57447	0	0	0	0	0	0	0	0	0	0	1	0	0	0	0	0	0	1	1.06383
P. jamasakura	JDY0247	93	13	66	1	67	72.043	1	14	15	16.129	0	0	0	0	1	6	1	2	0	10	10.7527	0	0	0	0	0	0	0	0	0	0	1	0	0	0	0	0	0	1	1.07527
P. kumanoensis	MN245147	93	14	64	1	65	69.8925	0	15	15	16.129	0	0	0	0	1	7	1	2	0	11	11.828	0	1	0	0	0	0	0	1	1.07527	0	1	0	0	0	0	0	0	1	1.07527
P. leveilleana	BOP024150	95	14	67	1	68	71.5789	1	15	16	16.8421	0	0	0	0	1	6	1	2	0	10	10.5263	0	0	0	0	0	0	0	0	0	0	1	0	0	0	0	0	0	1	1.05263
P. leveilleana	JDYY61	94	14	66	1	67	71.2766	1	15	16	17.0213	0	0	0	0	1	6	1	2	0	10	10.6383	0	0	0	0	0	0	0	0	0	0	1	0	0	0	0	0	0	1	1.06383
P. maackii	PE01236918	83	11	52	1	53	63.8554	1	13	14	16.8675	1	0	1	1.20482	1	7	1	1	1	11	13.253	1	1	0	0	0	0	0	2	2.40964	2	0	0	0	0	0	0	0	2	2.40964
P. mahaleb	BOP024205	90	14	64	1	65	72.2222	1	12	13	14.4444	0	0	0	0	1	7	1	2	0	11	12.2222	0	0	0	1	0	0	0	1	1.11111	0	0	0	0	0	0	0	0	0	0
P. mahaleb	MW477435	90	14	64	1	65	72.2222	1	12	13	14.4444	0	0	0	0	1	7	1	2	0	11	12.2222	0	0	0	1	0	0	0	1	1.11111	0	0	0	0	0	0	0	0	0	0
P. matuurai	JDY0656	92	13	60	2	62	67.3913	1	16	17	18.4783	0	0	0	0	1	7	1	2	0	11	11.9565	0	0	0	0	0	0	0	0	0	0	2	0	0	0	0	0	0	2	2.17391
P. matuurai	MK239267	92	13	60	2	62	67.3913	1	16	17	18.4783	0	0	0	0	1	7	1	2	0	11	11.9565	0	0	0	0	0	0	0	0	0	0	2	0	0	0	0	0	0	2	2.17391
P. maximowiczii	BOP016576	84	9	58	1	59	70.2381	1	12	13	15.4762	0	0	0	0	1	7	1	2	0	11	13.0952	0	0	0	0	0	0	0	0	0	0	1	0	0	0	0	0	0	1	1.19048
P. mugus	PE1158074	84	12	57	0	57	67.8571	1	13	14	16.6667	0	0	0	0	1	7	1	2	0	11	13.0952	0	0	0	0	0	0	0	0	0	0	1	0	0	0	0	1	0	2	2.38095
P. nipponica	BOP024073	96	15	67	1	68	70.8333	1	15	16	16.6667	0	0	0	0	1	6	1	2	0	10	10.4167	0	0	0	1	0	0	0	1	1.04167	0	1	0	0	0	0	0	0	1	1.04167
P. patentipila	BOP024074	94	16	61	2	63	67.0213	1	16	17	18.0851	0	0	0	0	1	7	1	4	0	13	13.8298	0	0	0	0	0	0	0	0	0	0	1	0	0	0	0	0	0	1	1.06383
P. pensylvanica	BOP024216	82	11	54	1	55	67.0732	1	15	16	19.5122	0	0	0	0	1	6	1	2	0	10	12.1951	0	1	0	0	0	0	0	1	1.21951	0	0	0	0	0	0	0	0	0	0
P. pensylvanica	MN427872	84	10	54	1	55	65.4762	1	17	18	21.4286	0	0	0	0	1	6	1	2	0	10	11.9048	0	0	0	0	0	0	0	0	0	0	1	0	0	0	0	0	0	1	1.19048
P. pleiocerasus	MT576847	86	13	57	1	58	67.4419	1	15	16	18.6047	1	0	1	1.16279	1	7	1	2	0	11	12.7907	0	0	0	0	0	0	0	0	0	0	0	0	0	0	0	0	0	0	0
P. pleiocerasus	PE00798007	89	13	58	1	59	66.2921	1	15	16	17.9775	1	0	1	1.1236	1	7	1	2	0	11	12.3596	0	0	0	0	0	0	0	0	0	2	0	0	0	0	0	0	0	2	2.24719
P. polytricha	BOP002613	93	14	63	2	65	69.8925	1	15	16	17.2043	0	0	0	0	1	7	1	2	0	11	11.828	0	0	0	0	0	0	0	0	0	0	1	0	0	0	0	0	0	1	1.07527
P. pseudocerasus	BOP029003	89	14	59	1	60	67.4157	1	15	16	17.9775	1	0	1	1.1236	1	7	1	2	0	11	12.3596	0	0	0	0	0	0	0	0	0	0	1	0	0	0	0	0	0	1	1.1236
P. pusilliflora	BOP024091	90	15	59	1	60	66.6667	1	16	17	18.8889	1	0	1	1.11111	1	7	1	2	0	11	12.2222	0	0	0	0	0	0	0	0	0	0	1	0	0	0	0	0	0	1	1.11111
P. rufa	MN648456	85	13	58	1	59	69.4118	1	12	13	15.2941	0	0	0	0	1	7	1	2	0	11	12.9412	0	0	0	1	0	0	0	1	1.17647	0	1	0	0	0	0	0	0	1	1.17647
P. sargentii	BOP002710	93	14	64	1	65	69.8925	0	15	15	16.129	0	0	0	0	1	7	1	2	0	11	11.828	0	1	0	0	0	0	0	1	1.07527	0	1	0	0	0	0	0	0	1	1.07527
P. sargentii	MW392082	94	15	64	1	65	69.1489	0	15	15	15.9574	0	0	0	0	1	7	1	2	0	11	11.7021	0	1	0	0	0	0	1	2	2.12766	0	1	0	0	0	0	0	0	1	1.06383
P. schneideriana	JDY0034	93	14	63	2	65	69.8925	1	15	16	17.2043	0	0	0	0	1	7	1	2	0	11	11.828	0	0	0	0	0	0	0	0	0	0	1	0	0	0	0	0	0	1	1.07527
P. scopulorum	MT576889	89	15	59	1	60	67.4157	1	15	16	17.9775	1	0	1	1.1236	1	7	1	2	0	11	12.3596	0	0	0	0	0	0	0	0	0	0	1	0	0	0	0	0	0	1	1.1236
P. serrula	BOP204101	86	13	57	1	58	67.4419	1	15	16	18.6047	1	0	1	1.16279	1	7	1	2	0	11	12.7907	0	0	0	0	0	0	0	0	0	0	0	0	0	0	0	0	0	0	0
P. serrulata	MT576902	90	12	63	1	64	71.1111	0	13	13	14.4444	0	0	0	0	1	7	1	2	0	11	12.2222	0	1	0	0	0	0	0	1	1.11111	0	1	0	0	0	0	0	0	1	1.11111
P. serrulata var. lannesiana	MT576877	93	14	64	1	65	69.8925	0	15	15	16.129	0	0	0	0	1	7	1	2	0	11	11.828	0	1	0	0	0	0	0	1	1.07527	0	1	0	0	0	0	0	0	1	1.07527
P. setulosa	BOP024116	87	11	58	2	60	68.9655	1	14	15	17.2414	0	0	0	0	1	7	1	2	0	11	12.6437	0	0	0	0	0	0	0	0	0	0	1	0	0	0	0	0	0	1	1.14943
P. setulosa	JDYY35	92	10	62	2	64	69.5652	1	15	16	17.3913	0	0	0	0	1	7	1	2	0	11	11.9565	0	0	0	0	0	0	0	0	0	0	1	0	0	0	0	0	0	1	1.08696
P. setulosa	MZ336101	88	10	58	2	60	68.1818	1	15	16	18.1818	0	0	0	0	1	7	1	2	0	11	12.5	0	1	0	0	0	0	0	1	1.13636	0	0	0	0	0	0	0	0	0	0
P. spachiana	JDYY60	83	12	54	1	55	66.2651	1	15	16	19.2771	0	0	0	0	1	7	1	2	0	11	13.253	0	0	0	0	0	0	0	0	0	0	1	0	0	0	0	0	0	1	1.20482
P. spachiana f. ascendens	BOP204473	83	12	53	1	54	65.0602	1	15	16	19.2771	0	0	0	0	1	7	1	2	0	11	13.253	0	1	0	0	0	0	0	1	1.20482	0	1	0	0	0	0	0	0	1	1.20482
P. speciosa	JDY0179	94	14	66	1	67	71.2766	1	15	16	17.0213	0	0	0	0	1	6	1	2	0	10	10.6383	0	0	0	0	0	0	0	0	0	0	1	0	0	0	0	0	0	1	1.06383
P. stipulacea	BOP024119	93	16	60	1	61	65.5914	1	17	18	19.3548	0	0	0	0	1	7	1	4	0	13	13.9785	0	0	0	0	0	0	0	0	0	0	1	0	0	0	0	0	0	1	1.07527
P. subhirtella	MN695296	83	12	54	1	55	66.2651	1	15	16	19.2771	0	0	0	0	1	7	1	2	0	11	13.253	0	0	0	0	0	0	0	0	0	0	1	0	0	0	0	0	0	1	1.20482
P. subhirtella var. pendula	BOP010112	83	12	54	1	55	66.2651	1	15	16	19.2771	0	0	0	0	1	7	1	2	0	11	13.253	0	0	0	0	0	0	0	0	0	0	1	0	0	0	0	0	0	1	1.20482
P. subhirtella var. subhirtella	KP760075	84	12	55	1	56	66.6667	1	15	16	19.0476	0	0	0	0	1	7	1	2	0	11	13.0952	0	0	0	0	0	0	0	0	0	0	1	0	0	0	0	0	0	1	1.19048
P. szechuanica	MT576934	90	13	58	2	60	66.6667	1	16	17	18.8889	1	0	1	1.11111	1	7	1	2	0	11	12.2222	0	0	0	0	0	0	0	0	0	0	0	0	1	0	0	0	0	1	1.11111
P. taiwaniana	JDY0655	81	12	52	1	53	65.4321	1	15	16	19.7531	0	0	0	0	1	7	1	2	0	11	13.5802	0	0	0	0	0	0	0	0	0	0	1	0	0	0	0	0	0	1	1.23457
P. takasagomontana	BOP024168	92	12	61	2	63	68.4783	1	16	17	18.4783	0	0	0	0	1	7	1	2	0	11	11.9565	0	0	0	0	0	0	0	0	0	0	1	0	0	0	0	0	0	1	1.08696
P. takesimensis	MG754959	87	12	59	1	60	68.9655	0	14	14	16.092	0	0	0	0	1	7	1	2	0	11	12.6437	0	1	0	0	0	0	0	1	1.14943	0	1	0	0	0	0	0	0	1	1.14943
P. tatsienensis	MT576898	90	13	60	1	61	67.7778	1	15	16	17.7778	2	0	2	2.22222	1	7	1	1	0	10	11.1111	0	0	0	0	0	0	0	0	0	0	1	0	0	0	0	0	0	1	1.11111
P. transarisanensis	JDY0654	90	13	61	0	61	67.7778	1	16	17	18.8889	0	0	0	0	1	7	1	2	0	11	12.2222	0	0	0	0	0	0	0	0	0	0	1	0	0	0	0	0	0	1	1.11111
P. trichantha	BOP024134	83	11	56	0	56	67.4699	1	12	13	15.6627	1	0	1	1.20482	1	7	1	2	0	11	13.253	0	0	0	1	0	0	0	1	1.20482	0	1	0	0	0	0	0	0	1	1.20482
P. trichostoma	BOP003062	80	12	54	1	55	68.75	1	12	13	16.25	0	0	0	0	1	7	1	1	0	10	12.5	0	0	0	1	0	0	0	1	1.25	0	1	0	0	0	0	0	0	1	1.25
P. yedoensis	BOP002623	84	13	54	1	55	65.4762	1	16	17	20.2381	0	0	0	0	1	7	1	2	0	11	13.0952	0	0	0	0	0	0	0	0	0	0	1	0	0	0	0	0	0	1	1.19048
P. yedoensis	KP760070	85	13	55	1	56	65.8824	1	16	17	20	0	0	0	0	1	7	1	2	0	11	12.9412	0	0	0	0	0	0	0	0	0	0	1	0	0	0	0	0	0	1	1.17647
P. yunnanensis	PE01438588	90	15	59	1	60	66.6667	1	16	17	18.8889	1	0	1	1.11111	1	7	1	2	0	11	12.2222	0	0	0	0	0	0	0	0	0	0	1	0	0	0	0	0	0	1	1.11111
P. armeniaca	MH700954	79	8	50	5	55	69.6203	1	12	13	16.4557	3	0	3	3.79747	1	5	1	0	0	7	8.86076	0	0	1	0	0	0	0	1	1.26582	0	0	0	0	0	0	0	0	0	0
P. brachypoda	MK911764	87	17	55	1	56	64.3678	0	14	14	16.092	0	1	1	1.14943	1	11	1	0	1	14	16.092	1	1	0	0	0	0	0	2	2.29885	0	0	0	0	0	0	0	0	0	0
P. dulcis	NC034696	70	5	43	4	47	67.1429	1	12	13	18.5714	0	0	0	0	1	5	1	0	0	7	10	0	0	1	0	0	0	0	1	1.42857	0	0	0	0	0	2	0	0	2	2.85714
P. erythrocarpa	PE01638803	78	13	50	1	51	65.3846	1	17	18	23.0769	0	0	0	0	1	6	1	1	0	9	11.5385	0	0	0	0	0	0	0	0	0	0	0	0	0	0	0	0	0	0	0
P. humilis	MF405921	67	5	44	3	47	70.1493	1	10	11	16.4179	0	2	2	2.98507	1	4	1	0	0	6	8.95522	0	0	1	0	0	0	0	1	1.49254	0	0	0	0	0	0	0	0	0	0
P. mume	NC023798	78	7	49	4	53	67.9487	1	13	14	17.9487	1	0	1	1.28205	1	5	1	0	0	7	8.97436	0	0	1	1	0	0	0	2	2.5641	0	0	0	0	0	0	0	1	1	1.28205
P. padus	KP760072	87	15	55	0	55	63.2184	1	13	14	16.092	1	1	2	2.29885	1	10	1	1	1	14	16.092	1	1	0	0	0	0	0	2	2.29885	0	0	0	0	0	0	0	0	0	0
P. persica	HQ336405	78	9	50	6	56	71.7949	1	14	15	19.2308	0	0	0	0	1	3	1	0	0	5	6.41026	0	0	1	1	0	0	0	2	2.5641	0	0	0	0	0	0	0	0	0	0
P. salicina	BOP002868	73	7	48	3	51	69.863	1	14	15	20.5479	0	0	0	0	1	4	1	0	0	6	8.21918	0	0	1	0	0	0	0	1	1.36986	0	0	0	0	0	0	0	0	0	0
P. tianshanica	BOP016971	82	11	53	3	56	68.2927	1	13	14	17.0732	0	0	0	0	1	5	1	2	0	9	10.9756	0	1	0	1	0	0	0	2	2.43902	0	1	0	0	0	0	0	0	1	1.21951
P. tomentosa	NC036394	75	7	49	3	52	69.3333	1	12	13	17.3333	2	0	2	2.66667	2	4	1	0	0	7	9.33333	0	0	1	0	0	0	0	1	1.33333	0	0	0	0	0	0	0	0	0	0
