# Supplementary material for: Evolution of Cherries (Prunus Subgenus Cerasus) Based on Chloroplast Genomes
Source: Int J Mol Sci. 2023 Oct 26;24(21):15612. doi: 10.3390/ijms242115612 (PMC10650623; doi:10.3390/ijms242115612)
Supplement: Supplementary file 1 [file ijms-24-15612-s001.zip › Table S8.xlsx]

## Sheet: Sheet1
Table S8. Summary of InDel mutations of 86 Prunus cp genomes.
Category		Count	Percent
Region	Downstream	10291	0.43669
	Exon	203	0.00861
	Intergenic	1838	0.07799
	Intron	1588	0.06739
	Splice site donor	1	4e-05
	Splice site region	1	4e-05
	Upstream	9644	0.40923
	Total	23566	0.99999
Impact level	High	119	0.00505
	Low	1	4e-05
	Moderate	85	0.00361
	Modifier	23361	0.9913
Type	Conservative_inframe_deletion	20	0.00085
	Conservative_inframe_insertion	40	0.00169
	Disruptive_inframe_deletion	13	0.00055
	Disruptive_inframe_insertion	22	0.00093
	Downstream_gene_variant	10291	0.43563
	Frameshift_variant	108	0.00457
	Intergenic_region	1838	0.07781
	Intron_variant	1590	0.06731
	Splice_donor_variant	1	4e-05
	Splice_region_variant	21	0.00089
	Start_lost	1	4e-05
	Stop_gained	21	0.00089
	Stop_lost	13	0.00055
	Upstream_gene_variant	9644	0.40825
