# Supplementary material for: Evolution of Cherries (Prunus Subgenus Cerasus) Based on Chloroplast Genomes
Source: Int J Mol Sci. 2023 Oct 26;24(21):15612. doi: 10.3390/ijms242115612 (PMC10650623; doi:10.3390/ijms242115612)
Supplement: Supplementary file 1 [file ijms-24-15612-s001.zip › Table S9.xlsx]

## Sheet: Sheet1
Table S9. Summary of SNP mutations of 86 Prunus cp genomes.
Category		Count	Percent
Region	Downstream	17529	0.41737
	Exon	1919	0.04569
	Intergenic	2298	0.05472
	Intron	3098	0.07376
	Splice_site_region	8	0.00019
	Upstream	17147	0.40827
	Total	41999	1
Impact level	High	6	0.00014
	Low	1045	0.02488
	Moderate	876	0.02086
	Modifier	40072	0.95412
Type	Missense	878	0.45634
	Nonsense	5	0.0026
	Silent	1041	0.54106
